# Supplementary material for: Identification of miRNAs Differentially Expressed in Clinical Stages of Human Colorectal Carcinoma—An Investigation in Guangzhou, China
Source: PLoS One. 2014 Apr 17;9(4):e94060. doi: 10.1371/journal.pone.0094060 (PMC3990568; doi:10.1371/journal.pone.0094060)
Supplement: Table S1 — Dysregulated miRNAs in CRC tissues compared with normal group with paired t-test. (XLSX) [file pone.0094060.s001.xlsx]

## Sheet: Sheet1
Table S1 Dysregulated miRNAs in CRC tissues compared with normal group with paired t-test
miRNA	fold change	P_Value
hsa-miR-1	-15.8281	5.93995e-08
hsa-miR-145	-15.4965	2.82701e-11
hsa-miR-145*	-13.8974	2.42136e-09
hsa-miR-137	-10.6685	4.10602e-09
hsa-miR-133a	-7.68631	1.32913e-06
hsa-miR-4770	-6.75646	1.70683e-07
hsa-miR-143	-6.64822	1.94598e-08
hsa-miR-363	-6.38767	2.1132e-09
hsa-miR-490-5p	-6.25538	1.07852e-05
hsa-miR-133b	-5.92165	6.43736e-06
hsa-miR-9	-5.72916	2.42163e-09
hsa-miR-4510	-5.47528	1.62277e-05
hsa-miR-144*	-5.46001	4.22033e-05
hsa-miR-99a	-5.02772	1.09432e-08
hsa-miR-451	-4.82032	4.11398e-06
hsa-miR-3195	-4.73116	2.95186e-05
hsa-let-7d	-4.68337	0.00659934
hsa-miR-143*	-4.63669	4.93407e-07
hsa-miR-99b	-4.57235	2.1809e-08
hsa-miR-100	-4.45289	5.34616e-09
hsa-miR-23b	-4.37434	3.72515e-06
hsa-miR-768-3p	-4.2494	2.58925e-08
hsa-miR-125b	-4.19136	2.15186e-07
hsa-miR-24-1*	-4.14328	5.00394e-07
hsa-let-7c	-4.13255	4.99269e-05
hsa-miR-4469	-4.12845	6.12969e-05
hsa-miR-125a-5p	-4.05212	1.47369e-08
hsa-miR-378d	-4.03593	0.00299979
hsa-miR-4423-3p	-4.00018	7.75362e-05
hsa-miR-218	-3.96793	4.15362e-08
hsa-miR-27b	-3.96625	0.000528011
hsa-miR-139-5p	-3.96261	1.67203e-06
hsa-miR-30e*	-3.85831	4.89716e-10
hsa-miR-4524*	-3.85501	0.000451694
hsa-miR-151b	-3.63536	0.00115493
hsa-miR-214	-3.59977	0.0002068
hsa-miR-4699-5p	-3.52747	4.57093e-05
hsa-miR-4473	-3.52071	7.60424e-05
hsa-miR-4644	-3.4989	0.000380351
hsa-miR-1302	-3.49078	0.000290718
hsa-miR-129*	-3.47683	7.5134e-07
hsa-miR-3689d	-3.4512	0.000147024
hsa-miR-4464	-3.44435	0.000164513
hsa-miR-548x	-3.44157	0.000461614
hsa-miR-4701-3p	-3.43323	7.30231e-06
hsa-miR-378i	-3.42824	7.02475e-10
hsa-miR-193b	-3.41435	1.04418e-06
hsa-miR-193a-5p	-3.38025	1.03041e-06
hsa-miR-574-3p	-3.36419	3.69683e-07
hsa-miR-365	-3.32976	0.000289648
hsa-miR-28-5p	-3.28884	7.71497e-06
hsa-miR-9*	-3.28634	4.51328e-05
hsa-miR-4434	-3.28031	0.000564438
hsa-let-7b	-3.27388	3.65684e-06
hsa-miR-4475	-3.26172	0.000383787
hsa-miR-4662a-3p	-3.25367	0.000349117
hsa-miR-328	-3.21203	0.000493893
hsa-miR-378*	-3.19941	8.18338e-09
hsa-let-7d*	-3.17809	6.10106e-05
hsa-miR-585	-3.16038	0.000539406
hsa-miR-4468	-3.15958	0.00110641
hsa-miR-548n	-3.15678	9.88135e-05
hsa-miR-4438	-3.12495	0.000567156
hsa-miR-548ai	-3.11687	0.000273689
hsa-miR-30c-2*	-3.09326	6.53572e-06
hsa-miR-4703-5p	-3.08891	3.18063e-05
hsa-miR-4662b	-3.04759	0.000258308
hsa-miR-4445*	-3.03143	0.000370381
hsa-miR-3972	-3.02458	0.0107091
hsa-miR-126	-3.02439	1.89583e-05
hsa-miR-378f	-3.0123	0.00022905
hsa-miR-4458	-2.9777	0.00020807
hsa-miR-204	-2.96918	0.000912568
hsa-miR-4526	-2.95987	0.00117002
hsa-miR-4422	-2.94065	0.00031186
hsa-miR-29b-2*	-2.92915	5.09202e-07
hsa-miR-3653	-2.89775	0.000138241
hsa-miR-1979	-2.89348	5.27832e-05
hsa-miR-4637	-2.86997	0.000272789
hsa-miR-26b	-2.86631	4.03436e-06
hsa-miR-4472	-2.85581	0.000315214
hsa-miR-628-3p	-2.85301	0.000288445
hsa-miR-378g	-2.84028	5.45802e-05
hsa-miR-30a	-2.83799	1.83153e-05
hsa-miR-4684-3p	-2.83602	0.000317041
hsa-miR-195	-2.83355	0.000170889
hsa-miR-26a	-2.79561	3.62813e-08
hsa-miR-4753-5p	-2.78594	0.000115456
hsa-miR-4643	-2.77176	0.00104484
hsa-miR-4537	-2.74106	0.00146142
hsa-miR-199a-3p	-2.73746	0.000116101
hsa-miR-4693-5p	-2.73707	0.000767125
hsa-miR-4680-3p	-2.73107	0.00260011
hsa-miR-4746-5p	-2.72175	0.00222776
hsa-miR-4424	-2.72062	0.00206474
hsa-miR-4441	-2.71102	0.00137189
hsa-miR-149	-2.70818	4.22476e-05
hsa-miR-4480	-2.70332	0.00295448
hsa-let-7g	-2.70328	0.00195732
hsa-miR-548am	-2.6885	0.0183413
hsa-miR-208a	-2.68827	0.00145894
hsa-miR-3973	-2.67684	0.000455363
hsa-miR-4799-5p	-2.66303	0.000985126
hsa-miR-4717-5p	-2.65688	0.000656585
hsa-miR-30a*	-2.65648	7.77503e-06
hsa-miR-4652-5p	-2.65578	0.0112209
hsa-miR-214*	-2.64936	2.8381e-05
hsa-miR-4477b	-2.64848	0.000691609
hsa-miR-548ab	-2.64255	0.00186967
hsa-miR-4451	-2.63938	0.00416467
hsa-miR-509-3-5p	-2.62466	0.00729474
hsa-miR-4418	-2.62103	0.0012062
hsa-miR-4474-5p	-2.61855	0.000917856
hsa-miR-4645-5p	-2.61413	0.00934231
hsa-miR-3668	-2.60268	1.68964e-05
hsa-miR-4718	-2.6025	0.00116892
hsa-miR-490-3p	-2.58858	6.17334e-05
hsa-miR-563	-2.588	0.000857475
hsa-miR-20b*	-2.58794	0.000286593
hsa-miR-374b*	-2.58453	0.0039973
hsa-mir-374a-star	-2.57686	0.000332522
hsa-miR-4668-5p	-2.57517	0.00200499
hsa-miR-3672	-2.57277	0.000292626
hsa-miR-4443	-2.54777	8.57868e-05
hsa-miR-193b*	-2.54593	0.000235994
hsa-miR-4633-3p	-2.54324	0.00318514
hsa-miR-4735-3p	-2.53819	0.000152155
hsa-miR-548ah	-2.52433	0.00105166
hsa-miR-504	-2.49627	0.00561034
hsa-miR-23a	-2.48319	0.00175239
hsa-miR-4694-3p	-2.48245	0.00138177
hsa-miR-374b	-2.47426	2.23485e-05
hsa-miR-422a	-2.4613	5.9631e-05
hsa-miR-520a-5p	-2.45064	0.0007337
hsa-miR-3613-5p	-2.44605	0.00894833
hsa-miR-876-3p	-2.442	0.000625807
hsa-miR-581	-2.44151	0.000357296
hsa-miR-140-3p	-2.42541	1.24708e-06
hsa-miR-129-3p	-2.42194	0.000724073
hsa-miR-4704-3p	-2.4215	0.00139432
hsa-miR-4439	-2.40839	0.00240795
hsa-miR-19a*	-2.40655	9.42117e-05
hsa-miR-4635	-2.40494	0.00126602
hsa-miR-4729	-2.40244	0.00865406
hsa-miR-578	-2.39598	0.00404417
hsa-miR-106a*	-2.38726	0.000164101
hsa-miR-4482	-2.38695	0.00185206
hsa-miR-4684-5p	-2.38502	0.00257697
hsa-miR-3910	-2.37788	0.000828894
hsa-miR-4524	-2.37759	0.00298645
hsa-miR-96*	-2.37666	0.0124664
hsa-miR-130a	-2.37146	4.25026e-05
hsa-miR-3122	-2.36764	0.0289197
hsa-miR-451b	-2.36537	0.0068098
hsa-miR-383	-2.36457	0.000150072
hsa-miR-4484	-2.36379	0.012345
hsa-miR-548ak	-2.35599	0.00271056
hsa-miR-199b-3p	-2.35418	0.0018132
hsa-miR-4679	-2.35338	0.00153885
hsa-miR-548al	-2.35278	0.00517852
hsa-miR-606	-2.34735	0.00364745
hsa-miR-4503	-2.3395	0.00546644
hsa-miR-3117	-2.33197	0.00599994
hsa-miR-4421	-2.33038	0.00323988
hsa-miR-627	-2.32837	0.000752942
hsa-miR-4460	-2.32431	0.0222122
hsa-miR-1262	-2.31716	0.000640869
hsa-miR-197	-2.30935	0.00401806
hsa-miR-4489	-2.30644	0.00217165
hsa-miR-320d	-2.3062	0.014737
hsa-miR-30d*	-2.30187	0.000186168
hsa-miR-4495	-2.29979	0.0110684
hsa-miR-1826	-2.29211	0.0235347
hsa-miR-3671	-2.2896	0.00176741
hsa-miR-4663	-2.28443	0.00376113
hsa-miR-4691-3p	-2.27642	0.00181787
hsa-miR-3941	-2.27405	0.00288462
hsa-miR-2682	-2.26373	0.00296248
hsa-let-7e	-2.26339	0.00339743
hsa-miR-620	-2.26207	0.000367604
hsa-miR-4533	-2.26127	0.0022391
hsa-miR-498	-2.25621	0.00824433
hsa-miR-30c	-2.25299	8.728e-06
hsa-miR-4437	-2.24477	0.0034328
hsa-miR-567	-2.24038	0.00211556
hsa-miR-378h	-2.23256	3.28162e-05
hsa-miR-4474-3p	-2.22823	0.00629676
hsa-miR-4511	-2.22787	0.00269206
hsa-miR-4677-5p	-2.2235	0.0303125
hsa-miR-101*	-2.2175	0.000260952
hsa-miR-10b	-2.21443	9.78903e-05
hsa-miR-558	-2.21384	0.000216852
hsa-miR-3977	-2.20661	0.00241169
hsa-miR-4728-5p	-2.20081	0.00257902
hsa-miR-4471	-2.19659	0.00440549
hsa-miR-3136	-2.19153	0.016945
hsa-miR-4741	-2.18945	0.000835882
hsa-miR-1245b-5p	-2.18839	0.0343647
hsa-miR-30d	-2.18692	0.000654225
hsa-miR-30e	-2.18526	0.000259186
hsa-miR-497	-2.1838	9.45967e-05
hsa-miR-3908	-2.18253	0.000917508
hsa-miR-761	-2.18228	0.000525516
hsa-miR-27b*	-2.18184	5.783e-05
hsa-miR-4774-5p	-2.17568	0.04933
hsa-miR-4712-3p	-2.17357	0.000660616
hsa-miR-562	-2.17269	0.00285458
hsa-miR-3175	-2.17172	0.00520401
hsa-miR-548b-3p	-2.17099	0.00854435
hsa-miR-301b	-2.16208	0.00111656
hsa-let-7a	-2.15957	0.00654756
hsa-miR-4677-3p	-2.15462	0.0148167
hsa-miR-4425	-2.15283	0.0124201
hsa-miR-342-5p	-2.14758	0.00327726
hsa-miR-4446-3p	-2.14424	0.00509215
hsa-miR-4448	-2.1388	0.00949816
hsa-miR-1231	-2.13814	0.00189091
hsa-miR-4501	-2.13164	0.00423767
hsa-miR-3190-3p	-2.13055	0.0123572
hsa-miR-4493	-2.1156	0.00385029
hsa-miR-1972	-2.11465	0.0044886
hsa-miR-181c	-2.10997	0.000160975
hsa-miR-3670	-2.1096	0.00256949
hsa-miR-1255a	-2.09934	0.00212188
hsa-miR-340*	-2.09831	0.00110254
hsa-miR-4432	-2.09478	0.00730497
hsa-miR-152	-2.08922	0.000716669
hsa-miR-3171	-2.08848	0.00219778
hsa-miR-486-3p	-2.08745	0.0246735
hsa-miR-4661-3p	-2.07705	0.0063043
hsa-miR-4709-5p	-2.07197	0.0073623
hsa-miR-26a-2*	-2.0703	0.00244498
hsa-miR-582-5p	-2.06993	0.00197915
hsa-miR-3064-3p	-2.06871	0.000903284
hsa-miR-4431	-2.06819	0.00974066
hsa-miR-4504	-2.06661	0.00596954
hsa-miR-487b	-2.06521	0.00123399
hsa-miR-4293	-2.06503	3.53407e-05
hsa-miR-4659b-3p	-2.0627	0.00304007
hsa-miR-3978	-2.06098	0.00335088
hsa-let-7f	-2.05517	0.0301058
hsa-miR-4790-5p	-2.05143	0.00517509
hsa-miR-4760-5p	-2.05115	0.00136964
hsa-miR-5047	-2.05077	0.00759288
hsa-miR-4742-5p	-2.0484	0.00730273
hsa-miR-513a-5p	-2.04627	0.0074319
hsa-miR-4436b-3p	-2.0449	0.0249697
hsa-miR-3591-5p	-2.04221	0.00060018
hsa-miR-4647	-2.04019	0.0447447
hsa-miR-338-3p	-2.03382	0.00347736
hsa-miR-3158	-2.03314	0.00294619
hsa-miR-4433	-2.03097	0.0037921
hsa-miR-10a	-2.02651	0.000296914
hsa-miR-519b-3p	-2.02009	0.000756154
hsa-miR-4483	-2.01862	0.00262484
hsa-miR-4477a	-2.01848	0.0369418
hsa-miR-635	-2.01801	0.00624984
hsa-miR-568	-2.01126	0.00323227
hsa-miR-331-3p	-2.01	0.000346804
hsa-miR-4478	-2.00936	0.00831795
hsa-miR-3669	-2.00905	0.000752547
hsa-miR-4752	-2.00676	0.00785048
hsa-miR-4264	-2.00501	0.00682908
hsa-miR-22*	-2.00336	0.000887563
hsa-miR-4711-5p	-2.00157	0.00144375
hsa-miR-574-5p	-1.9983	0.00147631
hsa-miR-548ad	-1.99414	0.00588536
hsa-miR-4500	-1.99115	0.00488967
hsa-miR-30b	-1.99085	0.000885994
hsa-miR-4687-5p	-1.98394	0.00589083
hsa-miR-376a*	-1.98051	0.00622343
hsa-miR-4774-3p	-1.98027	0.01804
hsa-miR-4521	-1.97895	0.0092451
hsa-miR-4487	-1.97835	0.00912981
hsa-miR-3201	-1.97591	0.000501708
hsa-miR-505*	-1.97044	0.000592845
hsa-miR-676*	-1.966	0.0211195
hsa-miR-548ac	-1.96183	0.00340534
hsa-miR-802	-1.95377	0.00125539
hsa-miR-520d-5p	-1.94644	0.00732282
hsa-miR-4703-3p	-1.94383	0.00149249
hsa-miR-3135b	-1.94365	0.0101795
hsa-miR-371b-3p	-1.94324	0.00458545
hsa-miR-4648	-1.93943	0.0362237
hsa-miR-522	-1.93867	0.00193412
hsa-miR-1322	-1.93828	0.00714412
hsa-miR-4491	-1.938	0.00327162
hsa-miR-591	-1.93641	0.00701471
hsa-miR-4527	-1.9325	0.0187558
hsa-miR-4470	-1.93214	0.0169863
hsa-miR-4436a	-1.92528	0.00771562
hsa-miR-4798-5p	-1.92252	0.0173566
hsa-miR-4789-3p	-1.92203	0.0051809
hsa-miR-4447	-1.92194	0.000915835
hsa-miR-208b	-1.9208	0.0150021
hsa-miR-4513	-1.9203	0.0307744
hsa-miR-4709-3p	-1.91915	0.0132911
hsa-miR-548ae	-1.9184	0.0202702
hsa-miR-1253	-1.91758	0.00383071
hsa-miR-628-5p	-1.91407	0.00511584
hsa-miR-4756-3p	-1.90995	0.00408553
hsa-miR-4536	-1.90378	0.0344512
hsa-miR-378e	-1.9004	0.0286419
hsa-miR-10b*	-1.89792	0.0157382
hsa-miR-4301	-1.89707	0.012301
hsa-miR-4794	-1.89627	0.0254991
hsa-miR-1279	-1.89504	0.0216698
hsa-miR-132*	-1.89267	0.00261972
hsa-miR-4531	-1.89015	0.0262707
hsa-miR-4649-5p	-1.88801	0.0257313
hsa-miR-539	-1.88683	0.0282125
hsa-miR-593*	-1.88409	0.00338596
hsa-miR-4749-3p	-1.88304	0.00663346
hsa-miR-4660	-1.88235	0.0124193
hsa-miR-4710	-1.87597	0.0062606
hsa-miR-4476	-1.87449	0.00651889
hsa-miR-331-5p	-1.87347	0.000236275
hsa-miR-4457	-1.87311	0.0165646
hsa-miR-4756-5p	-1.86978	0.0219052
hsa-mir-181c-star	-1.86924	0.00307815
hsa-miR-23b*	-1.86765	0.00684077
hsa-miR-4782-3p	-1.86667	0.0326449
hsa-miR-556-5p	-1.85978	0.000648535
hsa-miR-499a-5p	-1.85802	0.0113539
hsa-miR-4781-5p	-1.85356	0.0210575
hsa-miR-325	-1.85169	0.00430772
hsa-miR-553	-1.84858	0.0113258
hsa-miR-4730	-1.84732	0.0136499
hsa-miR-588	-1.84627	0.0487381
hsa-miR-4435	-1.84621	0.0287137
hsa-miR-29c*	-1.84511	0.00824269
hsa-miR-4724-3p	-1.84416	0.0196484
hsa-miR-3651	-1.84173	0.028376
hsa-miR-4716-3p	-1.8391	0.0287076
hsa-miR-370	-1.83881	0.0176901
hsa-miR-7-2*	-1.83857	0.00666986
hsa-miR-612	-1.83807	0.00482942
hsa-miR-1975	-1.83171	0.0135494
hsa-miR-425*	-1.83077	0.030804
hsa-miR-4720-3p	-1.82783	0.0130172
hsa-miR-515-3p	-1.82701	0.0161648
hsa-miR-4520a-5p	-1.82543	0.0321115
hsa-miR-10a*	-1.82374	0.0171534
hsa-miR-576-3p	-1.82321	0.000727097
hsa-miR-132	-1.81943	0.0026067
hsa-miR-552	-1.81735	0.0129124
hsa-miR-4759	-1.81709	0.0300726
hsa-miR-337-5p	-1.81699	0.0151373
hsa-miR-4426	-1.81005	0.0368091
hsa-miR-4427	-1.80951	0.0233929
hsa-miR-4747-5p	-1.80463	0.0215275
hsa-miR-29b-1*	-1.80391	0.00793791
hsa-miR-219-5p	-1.80137	0.0106037
hsa-miR-4467	-1.80134	0.0148836
hsa-miR-367*	-1.79727	0.0106635
hsa-miR-4512	-1.79685	0.0298561
hsa-miR-4672	-1.79647	0.0398027
hsa-miR-4747-3p	-1.79506	0.0190702
hsa-miR-299-5p	-1.7937	0.0107674
hsa-miR-4485	-1.79291	0.0371961
hsa-miR-4776-3p	-1.79183	0.00514582
hsa-miR-3611	-1.78997	0.00581357
hsa-miR-3612	-1.78837	0.00866924
hsa-miR-521	-1.78394	0.0481169
hsa-miR-626	-1.78386	0.0116524
hsa-miR-4697-5p	-1.78139	0.0236711
hsa-miR-4781-3p	-1.78007	0.0154653
hsa-miR-548an	-1.77826	0.0331943
hsa-miR-633	-1.77542	0.015411
hsa-miR-3144-5p	-1.77451	0.0149564
hsa-miR-768-5p	-1.77431	0.0126036
hsa-miR-4528	-1.77133	0.0444805
hsa-miR-23c	-1.76805	0.0323158
hsa-miR-4462	-1.76622	0.0439752
hsa-miR-150	-1.76588	0.0120673
hsa-miR-548f	-1.76276	0.0185904
hsa-miR-548y	-1.76084	0.00880644
hsa-miR-92b*	-1.76016	0.0244559
hsa-miR-1283	-1.76012	0.00579851
hsa-miR-566	-1.7591	0.0132958
hsa-miR-1252	-1.75816	0.000240106
hsa-miR-3911	-1.74973	0.0359002
hsa-miR-423-3p	-1.74781	8.60016e-05
hsa-miR-876-5p	-1.74777	0.00784655
hsa-miR-4693-3p	-1.74771	0.0167845
hsa-miR-4798-3p	-1.74436	0.0100085
hsa-miR-4755-3p	-1.74404	0.0204724
hsa-miR-140-5p	-1.74223	0.0253717
hsa-miR-642	-1.73628	0.0184266
hsa-miR-3118	-1.73167	0.00410819
hsa-miR-4668-3p	-1.72868	0.0104433
hsa-let-7i	-1.72633	0.0173364
hsa-miR-302a*	-1.72317	0.033281
hsa-miR-186*	-1.72309	0.00401744
hsa-miR-1265	-1.72036	0.0399735
hsa-miR-1244	-1.71759	0.00435172
hsa-miR-1294	-1.71736	0.0331195
hsa-miR-4772-5p	-1.71642	0.0045519
hsa-miR-769-5p	-1.71583	0.0083798
hsa-miR-4775	-1.71582	0.0226129
hsa-miR-107	-1.71571	0.0439681
hsa-miR-4638-5p	-1.71551	0.00997081
hsa-miR-4687-3p	-1.71515	0.0278322
hsa-miR-4715-3p	-1.71412	0.0297752
hsa-miR-3529	-1.71206	0.0378139
hsa-miR-28-3p	-1.71127	0.00103722
hsa-miR-4675	-1.70993	0.0235136
hsa-miR-3655	-1.70222	0.0404989
hsa-miR-4743	-1.69709	0.0273222
hsa-miR-4751	-1.6949	0.0307067
hsa-miR-33a*	-1.69417	0.00625278
hsa-miR-4720-5p	-1.694	0.0175006
hsa-miR-202*	-1.69398	0.0283538
hsa-miR-4796-5p	-1.69091	0.0106606
hsa-miR-519e*	-1.68997	0.008924
hsa-miR-24	-1.68925	0.0069345
hsa-miR-676	-1.68681	0.0198758
hsa-miR-92a-1*	-1.68537	0.0335862
hsa-miR-3121	-1.68492	0.0186888
hsa-miR-4723-5p	-1.68269	0.0131995
hsa-miR-1256	-1.6816	0.0213804
hsa-let-7e*	-1.67804	0.0207464
hsa-miR-15b	-1.67721	0.0461944
hsa-miR-2115*	-1.67646	0.0166517
hsa-miR-554	-1.67429	0.0151161
hsa-miR-1273g	-1.67369	0.00644248
hsa-miR-548g	-1.6713	0.0140982
hsa-miR-181a	-1.67029	0.0486049
hsa-miR-551a	-1.66891	0.0246104
hsa-miR-890	-1.66492	0.0209302
hsa-miR-1298	-1.66324	0.0248679
hsa-miR-24-2*	-1.66072	0.00150545
hsa-miR-3664	-1.66031	0.0337817
hsa-miR-548x	-1.66023	0.0192636
hsa-miR-199a-5p	-1.65471	0.0203366
hsa-miR-379*	-1.65017	0.00550092
hsa-miR-4318	-1.6495	0.0502447
hsa-miR-193a-3p	-1.64884	0.0141567
hsa-miR-3617	-1.64836	0.0232472
hsa-miR-4737	-1.64334	0.000407847
hsa-miR-488*	-1.64064	0.0363783
hsa-let-7a-2*	-1.63654	0.018033
hsa-miR-342-3p	-1.63569	0.0422777
hsa-miR-4310	-1.63438	0.0333409
hsa-miR-423-5p	-1.63346	0.0200432
hsa-miR-4658	-1.63244	0.0414826
hsa-miR-587	-1.6304	0.0316524
hsa-miR-373	-1.63014	0.0306325
hsa-miR-548m	-1.62865	0.0264285
hsa-miR-4754	-1.62766	0.035598
hsa-miR-151-5p	-1.62749	0.0467692
hsa-miR-455-3p	-1.62175	0.010928
hsa-miR-4520b-3p	-1.61952	0.0286158
hsa-miR-2116*	-1.61878	0.0134227
hsa-miR-4667-5p	-1.61619	0.00580175
hsa-miR-4525	-1.61444	0.0100397
hsa-miR-1180	-1.61318	0.0278422
hsa-miR-4793-5p	-1.61217	0.0372936
hsa-miR-544	-1.6113	0.0221412
hsa-miR-1909	-1.61076	0.0250132
hsa-miR-1912	-1.61015	0.0345703
hsa-miR-514b-5p	-1.60964	0.021461
hsa-miR-3167	-1.6067	0.0196837
hsa-miR-488	-1.60547	0.0168004
hsa-miR-4640-3p	-1.60462	0.0301775
hsa-miR-95	-1.60458	0.0263703
hsa-miR-4802-5p	-1.6037	0.0337414
hsa-miR-1245b-3p	-1.60225	0.0249787
hsa-miR-4799-3p	-1.6011	0.0450493
hsa-miR-548ag	-1.60022	0.0404739
hsa-miR-3681	-1.59745	0.030456
hsa-miR-4646-3p	-1.59438	0.0460753
hsa-miR-26b*	-1.59203	0.0250838
hsa-miR-1307	-1.58979	0.0495418
hsa-miR-3606	-1.58944	0.0103142
hsa-miR-4787-5p	-1.58916	0.0372225
hsa-let-7i*	-1.58061	0.0269747
hsa-miR-654-3p	-1.57938	0.0147311
hsa-miR-548a-5p	-1.57878	0.0194268
hsa-miR-497*	-1.57828	0.0341569
hsa-let-7f-1*	-1.5774	0.0294267
hsa-miR-3688-5p	-1.57625	0.0272731
hsa-miR-569	-1.57409	0.0294527
hsa-miR-625	-1.5731	0.042782
hsa-miR-1271	-1.5731	0.0334606
hsa-miR-3662	-1.57265	0.00720563
hsa-miR-4506	-1.57262	0.0470016
hsa-miR-4676-3p	-1.56815	0.0193514
hsa-miR-4772-3p	-1.56598	0.0346421
hsa-miR-4666-3p	-1.56544	0.0274829
hsa-miR-744	-1.56112	0.0368133
hsa-miR-323-3p	-1.5569	0.0395498
hsa-miR-4753-3p	-1.55603	0.0129999
hsa-miR-4653-3p	-1.55506	0.0411289
hsa-miR-4708-3p	-1.5547	0.00736634
hsa-miR-885-5p	-1.55266	0.0325071
hsa-miR-3179	-1.54494	0.0326694
hsa-miR-125b-1*	-1.5448	0.0486686
hsa-miR-1270	-1.54459	0.0294222
hsa-miR-4650-3p	-1.54271	0.0350787
hsa-miR-450b-5p	-1.54256	0.0241623
hsa-miR-4291	-1.53026	0.00410106
hsa-miR-4328	-1.51541	0.0420942
hsa-miR-511	-1.51162	0.0386892
hsa-miR-3605-3p	-1.51	0.0388152
hsa-miR-580	-1.507	0.029941
hsa-miR-506	-1.50653	0.015111
hsa-miR-4639-5p	-1.50354	0.0281271
hsa-miR-1321	-1.50266	0.0464755
hsa-miR-571	-1.50199	0.0378181
hsa-miR-4731-3p	-1.4904	0.0145954
hsa-miR-548w	-1.47065	0.042136
hsa-miR-484	-1.46838	0.0455142
hsa-miR-4722-3p	-1.4604	0.040807
hsa-miR-324-5p	-1.45605	0.0265907
hsa-miR-3926	-1.45381	0.0317501
hsa-miR-411	-1.45381	0.0269774
hsa-miR-379	-1.45076	0.0380494
hsa-miR-4749-5p	-1.44995	0.0167249
hsa-miR-4676-5p	-1.41765	0.00963131
hsa-miR-1185	-1.40652	0.0440886
hsa-miR-505	-1.39216	0.0324043
hsa-miR-4786-3p	-1.38783	0.0444597
hsa-miR-3607-3p	-1.38084	0.00164603
hsa-miR-181a-2*	-1.3647	0.0254263
hsa-miR-491-5p	-1.30323	0.0292095
hsa-miR-362-5p	1.31227	0.031462
hsa-miR-34a	1.43835	0.0473419
hsa-mir-34a*	1.49391	0.0435416
hsa-miR-221	1.53584	0.0345036
hsa-miR-1226*	1.63288	0.0168373
hsa-miR-3687	1.63732	0.03456
hsa-miR-29b	1.66098	0.043585
hsa-miR-500	1.69986	0.003387
hsa-miR-106b	1.76481	0.034672
hsa-miR-210	1.78059	0.00827748
hsa-miR-4733-3p	1.7978	0.000638441
hsa-miR-3172	1.80367	0.025554
hsa-miR-449a	1.83848	0.0193669
hsa-miR-7	1.84846	0.0161796
hsa-miR-708	1.856	0.0161099
hsa-miR-21	1.90506	0.00167527
hsa-miR-1181	1.92566	0.00314387
hsa-miR-3196	1.96476	0.00868294
hsa-miR-142-3p	1.97586	0.038672
hsa-miR-1247	1.97869	0.0159776
hsa-miR-130b	2.03246	0.0135137
hsa-miR-1306	2.05614	0.0176346
hsa-miR-1246	2.05802	0.0259477
hsa-miR-142-5p	2.1519	0.0106204
hsa-miR-3689a-5p	2.18081	0.00126876
hsa-miR-421	2.18287	0.00642779
hsa-miR-18a	2.20628	0.0122136
hsa-miR-224	2.26359	0.00646203
hsa-miR-141*	2.28148	0.00043176
hsa-miR-1914	2.28735	0.0209339
hsa-miR-203	2.39512	2.70681e-05
hsa-miR-19a	2.43644	0.018147
hsa-miR-1974	2.54553	0.010354
hsa-miR-592	2.60769	0.000629813
hsa-miR-200a	2.63961	0.000352426
hsa-miR-429	2.8865	0.000162387
hsa-miR-183	3.10331	2.43982e-06
hsa-miR-182	3.12217	3.66047e-05
hsa-miR-1290	3.14002	0.000252028
hsa-miR-141	4.44712	0.00527346
hsa-miR-135b	4.81601	0.00026615
hsa-miR-96	6.15507	3.19552e-07
hsa-miR-221*	9.09271	4.82886e-08
Legends:we performed paired-t test of the 31 adenocarcinoma cases in SPSS,and a total of 569 miRNAs were significantly dysregulated with p<0.05 in tumor tissues:526 were down-regulated and 43 up-regulated.
