# Supplementary material for: Identification of miRNAs Differentially Expressed in Clinical Stages of Human Colorectal Carcinoma—An Investigation in Guangzhou, China
Source: PLoS One. 2014 Apr 17;9(4):e94060. doi: 10.1371/journal.pone.0094060 (PMC3990568; doi:10.1371/journal.pone.0094060)
Supplement: Table S2 — Dysregulated miRNAs in CRC tissues compared with normal group with non-paired t-test. (XLSX) [file pone.0094060.s002.xlsx]

## Sheet: Sheet1
Table S2 Dysregulated miRNAs in CRC tissues compared with normal group with non-paired t-test
miRNA	fold change	P_Value
hsa-miR-1	-15.873	8.37e-05
hsa-miR-145	-15.3846	2e-08
hsa-miR-145*	-13.8889	5e-08
hsa-miR-137	-10.6383	3.47e-05
hsa-miR-133a	-7.69231	0.00452745
hsa-miR-4770	-6.75676	1.299e-05
hsa-miR-143	-6.66667	0.00020202
hsa-miR-363	-6.36943	0.00052822
hsa-miR-490-5p	-6.25	0.00034324
hsa-miR-133b	-5.91716	0.00169649
hsa-miR-9	-5.71429	0.00022325
hsa-miR-144*	-5.46448	0.0001352
hsa-miR-4510	-5.46448	0.00080393
hsa-miR-99a	-5.02513	0.00019102
hsa-miR-451	-4.83092	0.00101601
hsa-miR-3195	-4.73934	0.00069881
hsa-let-7d	-4.6729	0.00458996
hsa-miR-143*	-4.62963	9.541e-05
hsa-miR-99b	-4.56621	8.714e-05
hsa-miR-100	-4.44444	0.00063477
hsa-miR-23b	-4.36681	0.00031354
hsa-miR-768-3p	-4.25532	1.325e-05
hsa-miR-125b	-4.1841	0.000714
hsa-miR-24-1*	-4.14938	5.005e-05
hsa-let-7c	-4.13223	0.00073015
hsa-miR-4469	-4.13223	0.0168446
hsa-miR-125a-5p	-4.04858	0.00037978
hsa-miR-378d	-4.03226	0.0287808
hsa-miR-4423-3p	-4	0.00861143
hsa-miR-27b	-3.96825	0.0033023
hsa-miR-139-5p	-3.96825	0.00477023
hsa-miR-218	-3.96825	0.00632645
hsa-miR-30e*	-3.861	1.098e-05
hsa-miR-4524*	-3.861	0.00717294
hsa-miR-151b	-3.63636	0.0186568
hsa-miR-214	-3.59712	0.00050474
hsa-miR-4699-5p	-3.53357	0.0453762
hsa-miR-4644	-3.4965	0.0431571
hsa-miR-4464	-3.44828	0.0443593
hsa-miR-378i	-3.42466	0.00069299
hsa-miR-193b	-3.41297	0.00367964
hsa-miR-193a-5p	-3.37838	0.00120981
hsa-miR-574-3p	-3.367	0.00036665
hsa-miR-365	-3.33333	0.00148291
hsa-miR-28-5p	-3.28947	0.00111386
hsa-miR-9*	-3.28947	0.00814271
hsa-let-7b	-3.27869	0.00046652
hsa-miR-328	-3.21543	0.00904411
hsa-miR-378*	-3.19489	0.00014122
hsa-let-7d*	-3.1746	0.0144738
hsa-miR-4468	-3.15457	0.0498593
hsa-miR-30c-2*	-3.09598	0.00584293
hsa-miR-126	-3.02115	0.00175022
hsa-miR-378f	-3.01205	0.0460367
hsa-miR-204	-2.96736	0.00485379
hsa-miR-4526	-2.95858	0.0204589
hsa-miR-4422	-2.94118	0.049442
hsa-miR-29b-2*	-2.93255	0.00460768
hsa-miR-3653	-2.89855	0.00199961
hsa-miR-1979	-2.89017	0.00137781
hsa-miR-26b	-2.86533	0.0192273
hsa-miR-628-3p	-2.85714	0.0281991
hsa-miR-30a	-2.84091	0.0184498
hsa-miR-4684-3p	-2.83286	0.00845
hsa-miR-195	-2.83286	0.012577
hsa-miR-26a	-2.7933	0.00330021
hsa-miR-199a-3p	-2.73973	0.00197271
hsa-miR-149	-2.71003	0.0288836
hsa-let-7g	-2.7027	0.00540227
hsa-miR-4799-5p	-2.65957	0.0437976
hsa-miR-214*	-2.65252	0.00413906
hsa-miR-490-3p	-2.59067	0.0229961
hsa-miR-4668-5p	-2.57732	0.0475398
hsa-miR-4443	-2.54453	0.00288716
hsa-miR-23a	-2.48139	0.0186481
hsa-miR-374b	-2.47525	0.00392057
hsa-miR-422a	-2.46305	0.00977063
hsa-miR-140-3p	-2.42718	0.00142261
hsa-miR-4635	-2.40385	0.0429271
hsa-miR-130a	-2.36967	0.0198526
hsa-miR-199b-3p	-2.35294	0.00623259
hsa-miR-30d*	-2.30415	0.0226954
hsa-miR-1826	-2.29358	0.0409874
hsa-miR-30c	-2.25225	0.00951317
hsa-miR-10b	-2.21239	0.00742184
hsa-miR-27b*	-2.18341	0.0291644
hsa-miR-181c	-2.1097	0.0128289
hsa-miR-26a-2*	-2.07039	0.0187176
hsa-miR-487b	-2.06612	0.0149014
hsa-miR-4790-5p	-2.05339	0.0317604
hsa-miR-338-3p	-2.03252	0.0258847
hsa-miR-10a	-2.0284	0.024615
hsa-miR-22*	-2.00401	0.0311165
hsa-miR-574-5p	-2	0.043998
hsa-miR-150	-1.76678	0.0281723
hsa-miR-130b	2.033	0.0239277
hsa-miR-203	2.395	0.0185469
hsa-miR-1974	2.546	0.0402282
hsa-miR-592	2.607	0.0298274
hsa-miR-200a	2.64	0.00812657
hsa-miR-429	2.887	0.00227352
hsa-miR-183	3.103	0.00516629
hsa-miR-182	3.122	0.001782
hsa-miR-1290	3.14	0.0209288
hsa-miR-141	4.447	0.00929808
hsa-miR-135b	4.816	0.00048689
hsa-miR-96	6.155	1.171e-05
Legends:when the normal and tumor samples were treated as two independent groups and analyzed by non-paired t-test we get 107 significantly dysregulated and more conservative miRNAs,95 were down-regulated and 12 up-regulated
