# Supplementary material for: Identification of miRNAs Differentially Expressed in Clinical Stages of Human Colorectal Carcinoma—An Investigation in Guangzhou, China
Source: PLoS One. 2014 Apr 17;9(4):e94060. doi: 10.1371/journal.pone.0094060 (PMC3990568; doi:10.1371/journal.pone.0094060)
Supplement: Table S3 — Dysregulated miRNAs in CRC tissues compared with normal group in stage II with paired t-test. (XLSX) [file pone.0094060.s003.xlsx]

## Sheet: Sheet1
Table S3 Dysregulated miRNAs in CRC tissues compared with normal group in stage II with paired t-test
miRNA	fold change	P_Value
hsa-miR-145	-18.1496	0
hsa-miR-1	-17.4586	0
hsa-miR-137	-13.5636	0
hsa-miR-133a	-11.4446	0
hsa-miR-145*	-9.58913	0
hsa-miR-4770	-8.33202	0
hsa-miR-133b	-7.41305	0.001
hsa-miR-143	-7.38706	0
hsa-miR-363	-6.98826	0
hsa-miR-490-5p	-6.98116	0.002
hsa-miR-9	-6.49622	0
hsa-miR-99a	-6.36312	0
hsa-miR-99b	-5.55325	0
hsa-miR-100	-5.50725	0
hsa-miR-218	-5.44425	0
hsa-miR-125b	-5.41114	0
hsa-miR-139-5p	-5.36657	0
hsa-miR-451	-5.06724	0.003
hsa-miR-125a-5p	-5.00719	0
hsa-miR-4510	-4.89938	0.004
hsa-miR-328	-4.82212	0.001
hsa-miR-3195	-4.58398	0.006
hsa-miR-143*	-4.51419	0.002
hsa-miR-768-3p	-4.05584	0
hsa-miR-4662a-3p	-3.89332	0.01
hsa-miR-193b	-3.85536	0.001
hsa-miR-4799-5p	-3.84753	0
hsa-miR-193a-5p	-3.78248	0.001
hsa-miR-144*	-3.78178	0.022
hsa-miR-365	-3.71716	0.001
hsa-let-7b	-3.70156	0.001
hsa-miR-3122	-3.61267	0.017
hsa-miR-4643	-3.60617	0.001
hsa-miR-26b	-3.606	0
hsa-miR-23b	-3.55192	0.003
hsa-miR-204	-3.50821	0.012
hsa-miR-4644	-3.36141	0.022
hsa-miR-26a	-3.3473	0
hsa-miR-30e*	-3.32127	0
hsa-miR-4524*	-3.28266	0.009
hsa-miR-126	-3.26225	0
hsa-miR-3175	-3.22836	0.009
hsa-miR-4679	-3.20265	0.007
hsa-miR-195	-3.1555	0.003
hsa-miR-3689d	-3.0414	0.015
hsa-miR-30a	-3.03185	0.007
hsa-miR-3653	-3.0098	0.008
hsa-miR-4445*	-3.00591	0.004
hsa-miR-4693-5p	-2.99053	0.021
hsa-miR-4301	-2.96754	0.015
hsa-miR-28-5p	-2.96562	0
hsa-miR-4684-3p	-2.95413	0.015
hsa-miR-4526	-2.93508	0.026
hsa-miR-96*	-2.9229	0.024
hsa-miR-24-1*	-2.91993	0
hsa-miR-4794	-2.91198	0.004
hsa-let-7c	-2.88306	0.01
hsa-miR-574-3p	-2.87255	0.004
hsa-miR-1302	-2.83039	0.023
hsa-miR-4662b	-2.82151	0.021
hsa-miR-29b-2*	-2.81292	0.005
hsa-miR-30b	-2.80681	0
hsa-miR-4423-3p	-2.79026	0.032
hsa-let-7d*	-2.77291	0.026
hsa-miR-30c-2*	-2.74093	0.005
hsa-miR-4774-5p	-2.73625	0.018
hsa-let-7a	-2.71333	0
hsa-miR-10b	-2.7112	0
hsa-miR-4703-5p	-2.70382	0.013
hsa-miR-214	-2.69658	0.041
hsa-miR-130a	-2.67511	0.007
hsa-miR-4464	-2.67474	0.023
hsa-miR-193b*	-2.65713	0.015
hsa-miR-3670	-2.65136	0.029
hsa-let-7d	-2.63244	0.002
hsa-miR-378i	-2.6294	0
hsa-miR-4468	-2.60497	0.008
hsa-miR-149	-2.60208	0.007
hsa-miR-3117	-2.58542	0.037
hsa-miR-4701-3p	-2.57767	0.012
hsa-miR-30c	-2.57398	0.001
hsa-miR-3647-5p	-2.56235	0.01
hsa-miR-4753-5p	-2.55313	0.005
hsa-miR-4473	-2.55266	0.019
hsa-miR-150	-2.55089	0.002
hsa-miR-876-3p	-2.54594	0.048
hsa-miR-374b	-2.51984	0
hsa-miR-374a	-2.50336	0.001
hsa-miR-129-3p	-2.49124	0.01
hsa-miR-4637	-2.47667	0.012
hsa-miR-4774-3p	-2.47312	0.016
hsa-miR-4699-5p	-2.46935	0.034
hsa-miR-378*	-2.4681	0.001
hsa-miR-548ab	-2.46434	0.027
hsa-miR-4424	-2.4532	0.008
hsa-miR-4712-3p	-2.4532	0.003
hsa-let-7f	-2.42626	0.001
hsa-miR-620	-2.41541	0.003
hsa-miR-3668	-2.41228	0.005
hsa-miR-4422	-2.39673	0.038
hsa-miR-2054	-2.39341	0.015
hsa-miR-4747-3p	-2.38888	0.045
hsa-miR-30d	-2.38314	0.027
hsa-miR-140-3p	-2.37984	0.003
hsa-miR-1245b-5p	-2.37688	0.041
hsa-miR-338-3p	-2.37227	0.009
hsa-miR-4436b-3p	-2.36057	0.04
hsa-miR-1323	-2.35708	0.007
hsa-miR-548x	-2.35262	0.039
hsa-miR-4659b-3p	-2.3382	0.029
hsa-miR-4477b	-2.33799	0.033
hsa-miR-4480	-2.3368	0.036
hsa-miR-423-3p	-2.32818	0
hsa-miR-497	-2.32044	0.016
hsa-miR-4458	-2.31905	0.028
hsa-miR-548ai	-2.31766	0.025
hsa-miR-199b-3p	-2.3106	0.017
hsa-miR-1231	-2.31049	0.042
hsa-miR-199a-3p	-2.29803	0.02
hsa-miR-106a*	-2.29114	0.025
hsa-miR-152	-2.27995	0.027
hsa-miR-4421	-2.27816	0.024
hsa-miR-30a*	-2.26587	0.018
hsa-miR-4474-5p	-2.25095	0.025
hsa-miR-10a	-2.22828	0.001
hsa-miR-5047	-2.19497	0.022
hsa-let-7g	-2.15886	0.001
hsa-miR-4782-3p	-2.15786	0.017
hsa-miR-548ah	-2.15676	0.012
hsa-miR-4741	-2.15238	0.036
hsa-miR-19a*	-2.15	0.014
hsa-miR-548ac	-2.15	0.026
hsa-miR-553	-2.14821	0.019
hsa-miR-4658	-2.13998	0.05
hsa-miR-3613-5p	-2.13989	0.003
hsa-miR-4503	-2.13455	0.048
hsa-miR-181c	-2.13169	0.005
hsa-miR-4795-5p	-2.11687	0.028
hsa-miR-30d*	-2.11599	0.007
hsa-miR-129*	-2.09623	0.013
hsa-miR-498	-2.09439	0.028
hsa-miR-4443	-2.09352	0.002
hsa-miR-1979	-2.09236	0.003
hsa-miR-3201	-2.07628	0.013
hsa-miR-132	-2.06709	0.039
hsa-miR-4735-3p	-2.04524	0.024
hsa-miR-4438	-2.04004	0.048
hsa-miR-4471	-2.00991	0.014
hsa-miR-30e	-2.00426	0.022
hsa-miR-101*	-2.00324	0.031
hsa-miR-4760-5p	-1.9976	0.025
hsa-miR-7-2*	-1.99585	0.011
hsa-miR-4801	-1.99446	0.044
hsa-miR-3199	-1.99115	0.037
hsa-miR-4772-3p	-1.98903	0.049
hsa-miR-519b-3p	-1.97174	0.011
hsa-miR-582-5p	-1.96891	0.01
hsa-miR-181a	-1.96764	0.009
hsa-miR-4293	-1.95911	0.016
hsa-miR-378g	-1.95053	0.04
hsa-miR-4482	-1.93366	0.036
hsa-miR-1262	-1.90845	0.048
hsa-miR-4439	-1.90739	0.04
hsa-mir-374a-star	-1.90466	0.045
hsa-miR-3669	-1.90299	0.032
hsa-miR-193a-3p	-1.90088	0.017
hsa-miR-3591-5p	-1.89956	0.026
hsa-miR-331-3p	-1.89702	0.001
hsa-miR-455-3p	-1.88078	0.01
hsa-miR-556-5p	-1.87931	0.004
hsa-miR-214*	-1.86796	0.044
hsa-miR-558	-1.86021	0.026
hsa-miR-190	-1.8554	0.018
hsa-miR-923	-1.85258	0.034
hsa-miR-802	-1.84123	0.044
hsa-miR-29c	-1.82876	0.022
hsa-miR-422a	-1.82033	0.017
hsa-miR-487b	-1.82025	0.046
hsa-miR-4447	-1.81873	0.004
hsa-miR-4753-3p	-1.81856	0.034
hsa-miR-4737	-1.81638	0.014
hsa-miR-4804-5p	-1.79726	0.027
hsa-miR-4781-3p	-1.79469	0.026
hsa-miR-3672	-1.78254	0.006
hsa-miR-454	-1.77219	0.037
hsa-miR-1273g	-1.76386	0.024
hsa-miR-4320	-1.76076	0.049
hsa-miR-132*	-1.75532	0.033
hsa-miR-27b*	-1.74941	0.012
hsa-miR-4793-5p	-1.73797	0.03
hsa-miR-378h	-1.73091	0.043
hsa-miR-551b	-1.72796	0.027
hsa-miR-299-5p	-1.72756	0.021
hsa-miR-3908	-1.72023	0.039
hsa-miR-3662	-1.71467	0.04
hsa-miR-4764-5p	-1.70362	0.031
hsa-miR-24	-1.66979	0.038
hsa-miR-4763-3p	-1.63845	0.044
hsa-miR-1252	-1.63286	0.034
hsa-miR-449b*	-1.61956	0.006
hsa-miR-4772-5p	-1.57033	0.03
hsa-miR-4797-3p	-1.56815	0.027
hsa-miR-186	-1.56576	0.04
hsa-miR-371-5p	-1.52203	0.045
hsa-miR-24-2*	-1.47864	0.019
hsa-miR-28-3p	-1.40432	0.04
hsa-miR-362-5p	1.42609	0.014
hsa-miR-1274a	1.49361	0.027
hsa-miR-1914	1.71713	0.024
hsa-miR-708	1.806	0.05
hsa-miR-130b	1.81093	0.039
hsa-mir-34a*	1.82707	0.019
hsa-miR-500	1.88261	0.049
hsa-miR-200c	1.9036	0.049
hsa-miR-200b	1.94208	0.019
hsa-miR-148a	1.95089	0.025
hsa-miR-21	1.98472	0.029
hsa-miR-532-5p	2.02651	0.024
hsa-miR-1226*	2.07868	0.031
hsa-miR-1181	2.12255	0.045
hsa-miR-19b	2.12422	0.035
hsa-miR-3687	2.21514	0.043
hsa-miR-503	2.25824	0.037
hsa-miR-3172	2.27963	0.045
hsa-miR-18a	2.39562	0.011
hsa-miR-3689a-5p	2.4134	0.027
hsa-miR-200a	2.52649	0.001
hsa-miR-429	2.60244	0.004
hsa-miR-141*	2.66278	0.003
hsa-miR-182	2.76894	0
hsa-miR-203	2.89855	0
hsa-miR-1974	2.89949	0.035
hsa-miR-224	3.03255	0.015
hsa-miR-183	3.0927	0
hsa-miR-1290	4.95539	0.007
hsa-miR-592	5.06069	0.001
hsa-miR-96	5.80086	0
hsa-miR-141	5.85797	0
hsa-miR-135b	6.15375	0.002
hsa-miR-320c	12.5911	0.003
hsa-miR-1261	50.418	0
Legends:The analyses showed that 241 miRNAs were significant dysregulated when we compared stage II tumor to the paired normal tissues by paired t-test.Of which,206 miRNAs were down-regulated and miR145 showing the highest fold-change（-18.2 fold）;35 were up-regulated with miR-1261 changed more than fifty fold
