# Supplementary material for: Identification of miRNAs Differentially Expressed in Clinical Stages of Human Colorectal Carcinoma—An Investigation in Guangzhou, China
Source: PLoS One. 2014 Apr 17;9(4):e94060. doi: 10.1371/journal.pone.0094060 (PMC3990568; doi:10.1371/journal.pone.0094060)
Supplement: Table S4 — Dysregulated miRNAs in CRC tissues compared with normal group in stage III with paired t-test. (XLSX) [file pone.0094060.s004.xlsx]

## Sheet: Sheet1
Table S4 Dysregulated miRNAs in CRC tissues compared with normal group in stage III with paired t-test
miRNA	fold change	P_Value
hsa-miR-145*	-18.9362	0
hsa-miR-1	-15.0404	0.003
hsa-miR-145	-13.6458	0
hsa-miR-27b	-9.89548	0.006
hsa-miR-137	-8.40311	0
hsa-miR-144*	-8.2702	0.003
hsa-let-7c	-7.75515	0.002
hsa-miR-4469	-7.57984	0
hsa-miR-363	-7.00612	0
hsa-miR-4510	-6.7638	0.009
hsa-miR-23b	-6.53764	0.001
hsa-miR-4475	-6.53566	0.001
hsa-miR-143	-6.47001	0.001
hsa-miR-24-1*	-6.38332	0.001
hsa-miR-490-5p	-6.09008	0.009
hsa-miR-4770	-5.27194	0.011
hsa-miR-129*	-5.23571	0
hsa-miR-9	-5.19622	0
hsa-miR-4423-3p	-5.11831	0.006
hsa-miR-9*	-4.91277	0.001
hsa-miR-3195	-4.88014	0.012
hsa-miR-133b	-4.85057	0.011
hsa-miR-133a	-4.79656	0.01
hsa-miR-768-3p	-4.77462	0.001
hsa-miR-23a	-4.57548	0.002
hsa-let-7g	-4.49832	0.027
hsa-miR-143*	-4.4849	0.001
hsa-miR-4524*	-4.46554	0.046
hsa-miR-30e*	-4.36389	0
hsa-miR-4434	-4.30421	0.005
hsa-miR-1979	-4.2823	0.009
hsa-miR-4699-5p	-4.2565	0.001
hsa-miR-214	-4.24637	0.016
hsa-miR-4472	-4.23443	0.002
hsa-miR-4701-3p	-4.22832	0.002
hsa-miR-4473	-4.17227	0.01
hsa-let-7d*	-4.14504	0.002
hsa-miR-4489	-4.11056	0.002
hsa-miR-451	-4.08339	0.004
hsa-mir-374a-star	-4.01603	0.005
hsa-miR-548x	-3.9811	0.022
hsa-miR-99b	-3.95757	0
hsa-miR-490-3p	-3.95188	0
hsa-miR-606	-3.94346	0.017
hsa-miR-20b*	-3.93548	0.006
hsa-miR-208a	-3.90475	0.006
hsa-miR-4464	-3.88747	0.013
hsa-miR-378i	-3.85683	0
hsa-miR-4718	-3.85283	0
hsa-miR-574-3p	-3.84402	0
hsa-miR-548ai	-3.82798	0.022
hsa-miR-4717-5p	-3.77921	0.001
hsa-miR-378g	-3.7557	0
hsa-miR-378*	-3.75048	0
hsa-miR-99a	-3.75028	0
hsa-miR-378d	-3.73774	0.006
hsa-miR-378f	-3.71342	0.007
hsa-miR-761	-3.7026	0
hsa-miR-3672	-3.67683	0.019
hsa-miR-151b	-3.65026	0.003
hsa-miR-4441	-3.58175	0.015
hsa-miR-4648	-3.58031	0.018
hsa-miR-30c-2*	-3.54761	0.003
hsa-miR-199a-3p	-3.51935	0.007
hsa-miR-30a*	-3.51878	0
hsa-miR-4524	-3.50926	0.008
hsa-miR-3689d	-3.49429	0.017
hsa-miR-4438	-3.45555	0.009
hsa-miR-4677-3p	-3.41645	0.007
hsa-miR-4458	-3.41369	0.011
hsa-miR-4662b	-3.36786	0.007
hsa-miR-100	-3.36054	0
hsa-miR-4703-5p	-3.32342	0.004
hsa-miR-126	-3.30792	0.017
hsa-miR-4735-3p	-3.29779	0.008
hsa-miR-3972	-3.29398	0.03
hsa-miR-214*	-3.2622	0.002
hsa-miR-301b	-3.22571	0.004
hsa-miR-4704-3p	-3.22247	0.004
hsa-miR-125a-5p	-3.18877	0.001
hsa-miR-422a	-3.18826	0.008
hsa-miR-193b*	-3.17503	0
hsa-miR-204	-3.16657	0.031
hsa-miR-4477b	-3.16053	0.017
hsa-miR-4635	-3.15506	0.012
hsa-miR-193a-5p	-3.15461	0.003
hsa-miR-4633-3p	-3.15087	0.031
hsa-miR-139-5p	-3.13399	0.006
hsa-miR-4528	-3.11	0.013
hsa-miR-4753-5p	-3.09602	0.006
hsa-miR-4460	-3.09245	0.03
hsa-miR-451b	-3.08692	0.029
hsa-miR-218	-3.06884	0.003
hsa-miR-1972	-3.05382	0.002
hsa-miR-4451	-3.04741	0.011
hsa-miR-19a*	-3.02465	0.006
hsa-miR-4511	-3.02321	0.009
hsa-miR-4649-5p	-3.0192	0.023
hsa-miR-125b	-3.01579	0.003
hsa-miR-581	-3.00504	0.003
hsa-miR-4422	-2.99938	0.021
hsa-miR-4443	-2.97162	0.023
hsa-miR-4474-5p	-2.95997	0.036
hsa-miR-4437	-2.9324	0.029
hsa-miR-374b	-2.92396	0.009
hsa-miR-635	-2.90857	0.001
hsa-miR-4418	-2.90325	0.019
hsa-miR-4493	-2.89253	0.012
hsa-miR-3653	-2.87266	0.019
hsa-miR-29b-2*	-2.85814	0
hsa-miR-4483	-2.85634	0.011
hsa-miR-378h	-2.84186	0
hsa-miR-149	-2.83583	0.009
hsa-miR-3973	-2.83284	0.006
hsa-miR-10a*	-2.8233	0.01
hsa-miR-4328	-2.82255	0.001
hsa-miR-4644	-2.79078	0.032
hsa-miR-195	-2.7883	0.033
hsa-miR-4470	-2.77855	0.021
hsa-miR-208b	-2.7683	0.013
hsa-miR-4709-3p	-2.76415	0.001
hsa-let-7e	-2.74493	0.006
hsa-miR-4504	-2.74204	0.011
hsa-let-7b	-2.73296	0.018
hsa-miR-4742-5p	-2.7305	0.012
hsa-miR-26a-2*	-2.71886	0.047
hsa-miR-4715-3p	-2.70523	0.001
hsa-miR-4478	-2.69525	0.014
hsa-miR-193b	-2.68414	0.005
hsa-miR-4536	-2.67586	0.043
hsa-miR-30a	-2.67087	0.006
hsa-miR-4746-5p	-2.65093	0.011
hsa-miR-4662a-3p	-2.64481	0.023
hsa-miR-4694-3p	-2.64237	0.014
hsa-miR-4638-5p	-2.62321	0.027
hsa-miR-2682	-2.61912	0.042
hsa-miR-4513	-2.61625	0.047
hsa-miR-4672	-2.60344	0.003
hsa-miR-4684-5p	-2.59443	0.026
hsa-miR-4500	-2.59113	0.041
hsa-miR-92a-2*	-2.59064	0.001
hsa-miR-4668-5p	-2.58441	0.04
hsa-miR-4491	-2.57889	0.014
hsa-miR-4637	-2.57859	0.033
hsa-miR-3135b	-2.56774	0.044
hsa-miR-499a-3p	-2.55989	0.018
hsa-miR-548ak	-2.55915	0.025
hsa-miR-27b*	-2.54899	0.013
hsa-miR-548ad	-2.54192	0.025
hsa-miR-4433	-2.53341	0.007
hsa-miR-4680-3p	-2.51984	0.004
hsa-miR-4501	-2.51693	0.047
hsa-miR-3977	-2.5104	0.018
hsa-miR-3671	-2.50506	0.011
hsa-miR-4476	-2.49133	0.011
hsa-miR-340*	-2.48763	0.019
hsa-miR-26b	-2.48153	0.022
hsa-miR-4759	-2.47012	0.003
hsa-miR-4634	-2.45945	0.013
hsa-miR-548al	-2.45859	0.023
hsa-miR-4684-3p	-2.45363	0.044
hsa-miR-3978	-2.44669	0.035
hsa-mir-181c-star	-2.44046	0.004
hsa-miR-4756-5p	-2.43921	0.011
hsa-miR-4661-3p	-2.40327	0.009
hsa-miR-4711-5p	-2.39883	0.003
hsa-miR-30e	-2.39343	0.018
hsa-miR-140-3p	-2.38006	0.002
hsa-miR-4467	-2.37375	0.033
hsa-miR-4710	-2.36076	0.01
hsa-miR-487b	-2.35733	0.041
hsa-miR-1909	-2.35105	0.033
hsa-miR-26a	-2.34417	0
hsa-miR-3064-3p	-2.34053	0.001
hsa-miR-3668	-2.3378	0.004
hsa-miR-30d*	-2.3327	0.046
hsa-miR-4632	-2.31699	0.036
hsa-miR-4741	-2.30351	0.02
hsa-miR-4663	-2.28998	0.011
hsa-miR-4730	-2.28786	0.008
hsa-miR-515-3p	-2.28542	0.028
hsa-miR-106a*	-2.28323	0.007
hsa-miR-4646-5p	-2.28285	0.033
hsa-miR-4646-3p	-2.28219	0.008
hsa-miR-331-3p	-2.27958	0.039
hsa-miR-4497	-2.27929	0.05
hsa-miR-4537	-2.26852	0.029
hsa-miR-378e	-2.26158	0.046
hsa-miR-514b-5p	-2.25384	0.013
hsa-miR-4462	-2.25311	0.05
hsa-miR-4499	-2.24454	0.04
hsa-miR-425*	-2.23362	0.003
hsa-miR-664	-2.23267	0.048
hsa-miR-3158	-2.23243	0.031
hsa-miR-4539	-2.22427	0.021
hsa-miR-4691-3p	-2.22055	0.011
hsa-miR-22*	-2.21075	0.023
hsa-miR-505*	-2.20816	0.005
hsa-miR-219-5p	-2.20087	0.01
hsa-miR-4436a	-2.19644	0.046
hsa-miR-4728-5p	-2.18947	0.001
hsa-miR-371b-3p	-2.18606	0.013
hsa-miR-4293	-2.17765	0.001
hsa-miR-3669	-2.17498	0.023
hsa-miR-26b*	-2.17347	0.007
hsa-miR-296-5p	-2.1663	0.018
hsa-miR-4481	-2.14008	0.025
hsa-miR-4512	-2.1226	0.03
hsa-miR-92a-1*	-2.09574	0.008
hsa-miR-331-5p	-2.09351	0.001
hsa-miR-4640-3p	-2.09193	0.047
hsa-miR-29b-1*	-2.08171	0.035
hsa-miR-4675	-2.08108	0.002
hsa-miR-612	-2.05886	0.017
hsa-miR-4752	-2.04994	0.05
hsa-miR-633	-2.04889	0.046
hsa-miR-4639-5p	-2.04073	0.021
hsa-miR-4520b-3p	-2.03414	0.031
hsa-miR-4703-3p	-2.03331	0.003
hsa-miR-130a	-2.01531	0.009
hsa-miR-548g	-2.00801	0.011
hsa-miR-30d	-2.00171	0.032
hsa-miR-4728-3p	-1.99435	0.023
hsa-miR-125b-1*	-1.98407	0.014
hsa-miR-497	-1.98111	0.005
hsa-miR-802	-1.97573	0.032
hsa-miR-449c	-1.97162	0.028
hsa-miR-4687-3p	-1.96791	0.017
hsa-miR-4749-3p	-1.96734	0.017
hsa-miR-4506	-1.96541	0.026
hsa-miR-4709-5p	-1.9619	0.048
hsa-miR-4755-3p	-1.95782	0.048
hsa-miR-4659b-3p	-1.9515	0.031
hsa-miR-4514	-1.95037	0.048
hsa-miR-30c	-1.95019	0.015
hsa-miR-4687-5p	-1.94116	0.017
hsa-miR-186*	-1.93941	0.031
hsa-miR-4754	-1.93265	0.035
hsa-miR-548w	-1.92889	0.023
hsa-miR-4751	-1.92797	0.018
hsa-miR-628-5p	-1.92037	0.018
hsa-miR-3681	-1.91771	0.046
hsa-miR-4535	-1.91101	0.043
hsa-miR-4756-3p	-1.91023	0.01
hsa-miR-4745-3p	-1.90979	0.016
hsa-miR-4309	-1.90934	0.049
hsa-miR-3201	-1.88507	0.033
hsa-miR-3591-5p	-1.86887	0.04
hsa-miR-4485	-1.83921	0.036
hsa-miR-3118	-1.82718	0.026
hsa-miR-4324	-1.82387	0.033
hsa-miR-302d*	-1.81533	0.045
hsa-miR-3128	-1.81504	0.04
hsa-miR-4723-5p	-1.81179	0.018
hsa-miR-4720-3p	-1.79678	0.024
hsa-miR-4708-3p	-1.7818	0.009
hsa-miR-4668-3p	-1.78077	0.021
hsa-miR-339-3p	-1.76701	0.024
hsa-miR-551a	-1.75349	0.044
hsa-miR-505	-1.74538	0.022
hsa-miR-101*	-1.73166	0.032
hsa-miR-1252	-1.72521	0.021
hsa-miR-7-1*	-1.72272	0.034
hsa-miR-569	-1.72263	0.03
hsa-miR-4525	-1.70517	0.023
hsa-miR-4670-5p	-1.69731	0.045
hsa-miR-132	-1.67178	0.026
hsa-miR-4713-5p	-1.66642	0.022
hsa-miR-27a*	-1.6636	0.029
hsa-miR-514	-1.64595	0.03
hsa-miR-4720-5p	-1.60631	0.039
hsa-miR-548f	-1.58904	0.038
hsa-miR-3181	-1.5887	0.043
hsa-miR-34c-3p	-1.58135	0.045
hsa-miR-4749-5p	-1.58054	0.021
hsa-miR-566	-1.57143	0.02
hsa-miR-4291	-1.53262	0.05
hsa-miR-4676-5p	-1.51335	0.004
hsa-miR-484	-1.50733	0.043
hsa-miR-4731-3p	-1.50143	0.022
hsa-miR-4667-5p	-1.48195	0.012
hsa-miR-4737	-1.39024	0.029
hsa-miR-500	1.6485	0.036
hsa-miR-1225-3p	1.81891	0.047
hsa-miR-34a	1.83548	0.037
hsa-miR-1181	1.85634	0.043
hsa-miR-21	2.01037	0.023
hsa-miR-210	2.16849	0.018
hsa-miR-3689a-5p	2.20802	0.02
hsa-miR-599	3.28787	0.044
hsa-miR-147	3.48573	0.034
hsa-miR-183	3.53722	0.005
hsa-miR-516b	3.55442	0.044
hsa-miR-516a-3p	3.63531	0.034
hsa-miR-645	3.70813	0.039
hsa-miR-586	3.7401	0.038
hsa-miR-3609	3.76772	0.049
hsa-miR-934	3.84833	0.03
hsa-miR-155	4.00982	0.02
hsa-miR-182	4.01603	0.014
hsa-miR-592	4.60362	0.017
hsa-miR-222	4.6312	0.044
hsa-miR-518f	4.67386	0.005
hsa-miR-3615	4.68734	0.019
hsa-miR-455-5p	4.7764	0.043
hsa-miR-33a	4.81116	0.042
hsa-miR-603	4.97472	0.039
hsa-miR-3614-3p	4.98614	0.046
hsa-miR-362-5p	5.0806	0.02
hsa-miR-367	5.16611	0.022
hsa-miR-593	5.37344	0.012
hsa-miR-545	5.44787	0.023
hsa-miR-524-5p	5.57481	0.025
hsa-miR-1246	5.57541	0.024
hsa-miR-96	6.25863	0.007
hsa-miR-224	7.18468	0.018
hsa-miR-450a	7.67779	0.05
hsa-miR-7	7.9685	0.02
hsa-miR-203	8.02435	0.007
hsa-miR-1290	8.34774	0.006
legends:In stage III, 320 miRNAs showed dysregulation,of which,282 were decreased with miR-145* decreased most (-18.9 fold),others like miR-1,-145,-27b,-137,-144*,let-7c, miR-4469,-363,-4510,-23b,-4475,-143,-490-5p,-24-1*,-4770,-129*,-9, -4423-3p were decreased more than 5-folds;38 increased with miR-1290 displayed the highest change(17.7 fold),others like miR-362-5p,-367, -593,-545,-524-5p,-1246…
