# Supplementary material for: Identification of miRNAs Differentially Expressed in Clinical Stages of Human Colorectal Carcinoma—An Investigation in Guangzhou, China
Source: PLoS One. 2014 Apr 17;9(4):e94060. doi: 10.1371/journal.pone.0094060 (PMC3990568; doi:10.1371/journal.pone.0094060)
Supplement: Table S5 — Dysregulated miRNAs in CRC tissues compared with normal group in stage IV with paired t-test. (XLSX) [file pone.0094060.s005.xlsx]

## Sheet: Sheet1
Table S5 Dysregulated miRNAs in CRC tissues compared with normal group in stage IV with paired t-test
miRNA	fold change	P_Value
hsa-miR-145*	-23.2528	0.034
hsa-miR-145	-12.2016	0.006
hsa-miR-101*	-10.7629	0.013
hsa-miR-133a	-8.10418	0.03
hsa-miR-214	-7.45909	0.012
hsa-miR-4768-3p	-6.69925	0.043
hsa-miR-4770	-6.39082	0.046
hsa-let-7e	-6.12765	0.041
hsa-miR-378*	-5.88211	0.01
hsa-miR-99a	-5.51489	0.001
hsa-miR-193b	-5.27681	0.049
hsa-miR-100	-5.21018	0.004
hsa-miR-1185	-5.0806	0.044
hsa-miR-125b	-4.86577	0
hsa-miR-3195	-4.84445	0.015
hsa-miR-30e*	-4.7877	0.033
hsa-miR-9	-4.66648	0.003
hsa-miR-22*	-4.231	0.034
hsa-miR-29b-2*	-3.98893	0.031
hsa-miR-125a-5p	-3.97237	0.005
hsa-let-7b	-3.87537	0.041
hsa-miR-548g	-3.68841	0.047
hsa-miR-24-1*	-3.66293	0.019
hsa-miR-4500	-3.59751	0.008
hsa-miR-27b*	-3.35582	0.035
hsa-miR-516a-5p	-3.31421	0.01
hsa-miR-768-3p	-3.23777	0.038
hsa-miR-26a-2*	-3.07091	0.005
hsa-miR-590-5p	-2.93834	0.047
hsa-miR-140-3p	-2.89387	0.021
hsa-miR-593*	-2.79207	0.015
hsa-miR-1979	-2.67647	0.045
hsa-miR-30a	-2.65308	0.029
hsa-miR-4318	-2.62867	0.04
hsa-miR-1278	-2.37896	0.034
hsa-miR-373	-2.36362	0.036
hsa-miR-340*	-2.35545	0.006
hsa-miR-194*	-2.22376	0.039
hsa-miR-3190-3p	-2.19974	0.036
hsa-miR-4296	-2.12089	0.041
hsa-miR-29c*	-2.0691	0.025
hsa-miR-4280	-1.9784	0.025
hsa-miR-324-5p	-1.97292	0.009
hsa-miR-3169	-1.9203	0.025
hsa-miR-193a-3p	-1.83443	0.044
hsa-miR-19b-1*	-1.25992	0.046
hsa-miR-3153	1.45464	0.02
hsa-miR-425	2.46286	0.037
hsa-miR-141*	2.7082	0.027
hsa-miR-449b	2.85667	0.006
hsa-miR-194	4.39542	0.046
hsa-miR-200b	4.42906	0.036
hsa-miR-200a	6.85109	0.028
hsa-miR-429	12.1397	0.006
hsa-miR-135b	17.708	0.041
Legends:in stage IV,55 miRNAs expressed differently between cancer and paired normal tissues,of which,46 miRNAs were down-expressed and miR-145* decreased most with 23.8 folds,miR-145, -101*,-133a,-214,-4768-3p,-4770,let-7e,miR-378*,-99a,-193b,-100, -1185 changed more than five-fold;9 miRNAs were overexpressed with miR-135b displays the highest fold-change(17.7 folds),only 3 miRNAs (miR-200a,-429…
